# Supplementary material for: Impact of Adlay-Based Formula on Pain and Discomfort in Women with Dysmenorrhea: A Randomized Controlled Trial
Source: Nutrients. 2024 Nov 24;16(23):4026. doi: 10.3390/nu16234026 (PMC11643813; doi:10.3390/nu16234026)
Supplement: Supplementary file 1 [file nutrients-16-04026-s001.zip]

Archive with 1 entries (1 files):
- nutrients-3314186-supplementary.pdf
